# Supplementary material for: In Vitro Activities of Dithiocarbamate Derivatives against Echinococcus multilocularis Metacestode Vesicles
Source: Trop Med Infect Dis. 2023 Dec 12;8(12):517. doi: 10.3390/tropicalmed8120517 (PMC10747736; doi:10.3390/tropicalmed8120517)
Supplement: Supplementary file 1 [file tropicalmed-08-00517-s001.zip]

Archive with 1 entries (1 files):
- tropicalmed-2752313-supplementary.pdf
